# Supplementary material for: Single-Component Starch-Based Hydrogels for Therapeutic Delivery
Source: Molecules. 2024 Nov 20;29(22):5463. doi: 10.3390/molecules29225463 (PMC11597573; doi:10.3390/molecules29225463)
Supplement: Supplementary file 1 [file molecules-29-05463-s001.zip]

Archive with 1 entries (1 files):
- molecules-3244379-supplementary.pdf
